# Supplementary material for: Identification of a circulating microRNAs biomarker panel for non-invasive diagnosis of coronary artery disease: case–control study
Source: BMC Cardiovasc Disord. 2022 Jun 24;22:286. doi: 10.1186/s12872-022-02711-9 (PMC9233383; doi:10.1186/s12872-022-02711-9)
Supplement: Supplementary file 1 — Additional file 1. Study main results including clinicopathological data of the study participants and miRNAs expression values. [file 12872_2022_2711_MOESM1_ESM.xlsx]

## Sheet: Clinical Data
Group	Age	Age_Group	Gender	Gender_Coded	Smoking	Family History	Dyslipedemia	BMI	Obesity	Obesity_Gr_Nominal	Obesity_Grade	Diabetes (DM)	HTN	IHD	BSA	Systole	Diastole	LVEF	LVEF_Grades	LVEF_Gr_Nominal	WMSI	Diastolic Dysfunction	Diastolic_Ordinal
CAD1	65	2	M	2	1	0	1	35.2617	1	4	Moderate	1	1	1	2	160	90	55	Normal	1	1.3	Mild	2
CAD2	58	2	M	2	1	1	1	26.8136	0	2	Overweight	1	1	1	1.8	160	90	65	Normal	1	1.2	Mild	2
CAD3	61	2	F	1	0	1	1	29.3848	0	2	Overweight	0	0	1	1.7	110	80	50	Mild	2	2	Moderate	3
CAD4	56	1	M	2	1	0	0	29.2969	0	2	Overweight	0	1	0	1.78	160	190	50	Mild	2	1.25	Mild	2
CAD5	60	2	M	2	1	1	0	32	1	3	Mild	1	0	1	1.78	130	80	30	Moderate	3	2.875	Moderate	3
CAD6	71	2	M	2	1	1	1	21.9076	0	1	Normal	1	0	1	1.53	110	70	30	Moderate	3	2	Severe	4
CAD7	73	2	M	2	0	1	1	24.6097	0	1	Normal	1	1	0	1.74	170	100	60	Normal	1	1	Normal	1
CAD8	51	1	F	1	0	1	1	20.9566	0	1	Normal	0	0	1	1.6	100	60	50	Mild	2	1.375	Mild	2
CAD9	48	1	M	2	1	0	0	34.9934	1	3	Mild	1	1	1	2.5	170	100	45	Moderate	3	1.75	Mild	2
CAD10	73	2	M	2	1	0	1	22.6562	0	1	Normal	1	0	0	1.8	120	70	47	Mild	2	1.625	Moderate	3
CAD11	52	1	M	2	1	0	1	26.7755	0	2	Overweight	0	1	0	1.98	140	90	50	Mild	2	1.3125	Mild	2
CAD12	57	2	M	2	0	1	0	24.9135	0	1	Normal	0	1	1	1.83	130	50	35	Moderate	3	2	Severe	4
CAD13	50	1	F	1	1	0	1	34.7656	1	3	Mild	0	1	0	1.8	160	100	50	Mild	2	2	Moderate	3
CAD14	72	2	M	2	1	1	1	30.0712	1	3	Mild	1	1	1	1.96	130	80	30	Severe	4	2	Mild	2
CAD15	72	2	F	1	0	1	0	30.8596	1	3	Mild	1	1	1	1.5	120	80	60	Normal	1	1	Moderate	3
CAD16	58	2	M	2	1	1	0	33.2479	1	3	Mild	1	1	1	1.88	120	70	65	Normal	1	1	Mild	2
CAD17	46	1	M	2	0	0	1	23.939	0	1	Normal	0	0	1	1.78	110	70	15	Severe	4	2	Moderate	3
CAD18	58	2	M	2	0	1	1	31.1419	1	3	Mild	0	0	1	2	110	70	40	Moderate	3	1.5	Mild	2
CAD19	47	1	M	2	1	0	1	28.0864	0	2	Overweight	0	0	0	1.85	120	70	65	Normal	1	1	Mild	2
CAD20	59	2	M	2	1	0	1	30.1896	1	3	Mild	0	0	1	2.2	130	80	35	Moderate	3	1.875	Moderate	3
CAD21	68	2	M	2	1	1	0	29.2969	0	2	Overweight	0	0	0	1.78	110	80	45	Moderate	3	1.875	Mild	2
CAD22	49	1	F	1	1	0	0	25.4581	0	2	Overweight	0	0	0	1.6	130	85	65	Normal	1	1	Moderate	3
CAD23	71	2	M	2	0	1	1	32.6992	1	3	Mild	1	1	1	2	140	90	45	Moderate	3	1.5	Mild	2
CAD24	67	2	M	2	1	0	1	44.8118	1	5	Morbid	1	1	0	1.8	120	80	60	Normal	1	1	Mild	2
CAD25	40	1	M	2	1	1	1	27.102	0	2	Overweight	0	0	1	2	120	80	27	Severe	4	2.5	Severe	4
CAD26	51	1	M	2	1	0	0	30.8642	1	3	Mild	1	1	0	2.2	150	95	40	Moderate	3	1.2	Mild	2
CAD27	77	2	M	2	0	1	1	22.4323	0	1	Normal	0	1	1	1.56	110	70	25	Severe	4	2	Severe	4
CAD28	62	2	M	2	1	1	1	31.0204	1	3	Mild	1	1	1	1.5	100	70	20	Severe	4	2.31	Moderate	3
CAD29	67	2	M	2	0	1	1	24.2215	0	1	Normal	0	1	1	1.81	120	80	22	Severe	4	2.5	Mild	2
CAD30	55	2	M	2	1	0	1	44.8118	1	5	Morbid	1	1	1	2.24	120	80	50	Mild	2	1.5	Mild	2
CAD31	64	2	M	2	0	1	1	32.1799	1	3	Mild	1	1	1	2.04	120	80	42	Moderate	3	1.75	Mild	2
CAD32	45	1	M	2	0	1	1	31.1951	1	3	Mild	0	0	1	1.96	140	90	55	Mild	2	1.1875	Moderate	3
CAD33	45	1	M	2	1	0	1	31.5617	1	3	Mild	0	0	1	1.7	130	80	35	Moderate	3	1.4	Mild	2
CAD34	60	1	M	2	0	1	1	32.716	1	3	Mild	0	1	0	1.9	160	100	65	Normal	1	1	Mild	2
CAD35	59	2	M	2	0	1	1	33.9674	1	3	Mild	0	0	1	1.8	130	80	65	Normal	1	1	Normal	1
CAD36	47	1	F	1	1	0	1	33.2031	1	3	Mild	0	0	1	1.78	130	80	39.7	Moderate	3	2	Mild	2
CAD37	56	2	M	2	1	0	1	31.2213	1	3	Mild	0	1	1	1.9	140	90	55	Mild	2	1.1875	Mild	2
CAD38	53	1	F	1	0	1	1	27.8852	0	2	Overweight	0	0	0	1.8	120	75	40	Moderate	3	1.6	Mild	2
CAD39	57	2	M	2	1	1	0	28.4055	0	2	Overweight	1	1	1	2.08	130	70	45	Moderate	3	1.5	Mild	2
CAD40	45	1	F	1	0	1	1	31.25	1	3	Mild	0	0	1	1.8	130	80	45	Moderate	3	1	Mild	2
CAD41	60	2	M	2	0	1	1	37.5	1	4	Moderate	1	0	1	1.98	120	80	60	Mild	2	1	Mild	2
CAD42	50	1	F	1	1	0	1	37.6378	1	4	Moderate	1	0	1	1.8	130	80	30	Severe	4	1.25	Mild	2
CAD43	41	1	F	1	0	1	1	61.3402	1	5	Morbid	0	0	1	1.6	120	80	40	Moderate	3	1	Moderate	3
CAD44	48	1	F	1	0	1	1	26.6728	0	2	Overweight	0	0	1	1.7	110	80	30	Severe	4	1.5	Mild	2
CAD45	50	1	M	2	1	0	1	29.2184	0	2	Overweight	0	0	1	1.88	130	80	60	Normal	1	1.25	Mild	2
CAD46	50	1	F	1	0	1	1	34.7222	1	3	Mild	1	0	1	1.7	130	80	60	Normal	1	1	Normal	1
CAD47	41	1	M	2	1	1	0	24.968	0	1	Normal	0	0	0	1.6	110	70	40	Moderate	3	2	Moderate	3
CAD48	40	1	M	2	1	1	1	30.4578	1	3	Mild	0	0	1	1.9	135	90	30	Severe	4	1.8	Moderate	3
CAD49	50	1	F	1	0	0	1	32.3468	1	3	Mild	1	0	0	1.8	120	70	40	Moderate	3	1.2	Mild	2
CAD50	65	2	M	2	1	1	0	24.4898	0	1	Normal	0	1	1	1.9	140	80	35	Moderate	3	2	Moderate	3
CAD51	42	1	F	1	1	0	0	26.9531	0	2	Overweight	0	0	0	1.7	130	80	60	Normal	1	1	Moderate	3
CAD52	40	1	M	2	0	1	1	32.8466	1	3	Mild	1	1	0	2	150	90	42	Moderate	3	1.75	Moderate	3
CAD53	54	1	M	2	1	1	1	28.089	0	2	Overweight	0	0	0	1.7	110	70	50	Mild	2	1.375	Mild	1
CAD54	51	1	M	2	1	0	0	31.1419	1	3	Mild	1	1	1	2	110	80	25	Severe	4	1.75	Severe	4
CAD55	67	2	F	1	0	1	1	30.8329	1	3	Mild	1	1	1	1.77	120	70	55	Mild	2	1.5	Moderate	3
CAD56	39	1	M	2	1	0	1	30.1103	1	3	Mild	0	0	0	1.9	140	85	60	Normal	1	1	Moderate	3
CAD57	60	2	M	2	1	1	1	27.4587	0	2	Overweight	1	1	1	1.8	110	75	45	Moderate	3	2	Mild	2
CAD58	58	1	M	2	0	1	1	30.478	1	3	Mild	1	0	1	1.9	130	80	30	Severe	4	2	Mild	2
CAD59	41	1	M	2	0	1	1	27.7634	0	2	Overweight	0	0	0	1.8	120	80	40	Moderate	3	1.3	Mild	2
CAD60	54	1	M	2	1	1	1	31.935	1	3	Mild	0	1	1	2.09	150	95	60	Normal	1	1.25	Mild	2
CAD61	61	2	F	1	0	0	1	31.6443	1	3	Mild	1	0	0	1.8	120	80	50	Mild	2	1.2	Mild	2
CAD62	45	1	M	2	0	1	1	26.6728	0	2	Overweight	0	0	0	1.6	110	70	60	Normal	1	1.4	Mild	2
CAD63	57	2	F	1	0	1	1	30.4687	1	3	Mild	1	1	1	1.65	160	100	30	Severe	4	1.6	Mild	2
CAD64	59	2	M	2	1	1	1	28.4055	0	2	Overweight	1	0	0	2	120	75	40	Moderate	3	1.9	Moderate	3
CAD65	50	1	M	2	1	0	1	27.1664	0	2	Overweight	0	0	0	1.7	110	70	60	Normal	1	1	Mild	2
CAD66	62	2	M	2	1	0	1	28.0863	0	2	Overweight	1	0	0	1.8	100	70	65	Normal	1	1.3	Mild	2
CAD67	49	1	M	2	0	1	1	28.7132	0	2	Overweight	0	1	0	1.9	140	90	40	Moderate	3	1.7	Moderate	3
CAD68	61	2	M	2	1	0	1	27.7575	0	2	Overweight	1	0	0	1.7	110	70	60	Normal	1	1	Mild	2
CAD69	42	1	M	2	0	1	1	26.8122	0	2	Overweight	0	0	0	1.6	100	70	60	Normal	1	1.5	Mild	2
CAD70	49	1	M	2	1	0	1	28.9461	0	2	Overweight	0	1	0	1.9	120	85	50	Mild	2	1.2	Moderate	3
CAD71	47	1	F	1	0	1	1	27.7769	0	2	Overweight	1	0	0	1.8	110	70	65	Normal	1	1.4	Mild	2
CAD72	58	2	M	2	1	1	1	27.7551	0	2	Overweight	1	1	0	2.01	140	90	65	Normal	1	1	Moderate	3
CAD73	44	1	M	2	1	0	1	26.5118	0	2	Overweight	0	0	0	1.9	130	80	50	Mild	2	1.25	Mild	2
Control1	58	2	M	1	0	1	0	35	1	4	Moderate
Control2	34	1	M	1	1	0	0	32.65	1	3	Mild
Control3	34	1	M	2	1	0	0	34	1	3	Mild
Control4	55	2	F	1	0	1	0	29.3	0	2	Overweight
Control5	36	1	M	2	0	1	0	29.38	0	2	Overweight
Control6	60	2	M	2	0	0	0	26.51	0	2	Overweight
Control7	34	1	F	1	0	0	0	29.39	0	2	Overweight
Control8	27	1	M	2	0	1	0	35.63	1	4	Moderate
Control9	39	1	M	2	0	0	0	29.3	0	2	Overweight
Control10	30	1	F	1	0	1	0	32.7	1	3	Mild
Control11	42	1	M	2	0	0	0	27.55	0	2	Overweight
Control12	33	1	M	2	0	0	0	32.97	1	3	Mild
Control13	47	1	M	2	1	0	0	27.68	0	2	Overweight
Control14	35	1	F	1	1	0	0	28.29	0	2	Overweight
Control15	51	1	M	2	0	1	0	22.94	0	1	Normal
Control16	20	1	M	2	0	0	0	25.35	0	2	Overweight
Control17	37	1	M	2	0	0	0	22.5	0	1	Normal
Control18	37	1	M	2	1	1	0	19.55	0	1	Normal
Control19	40	1	M	2	0	0	0	26.47	0	2	Overweight
Control20	35	1	F	1	0	1	0	23.72	0	1	Normal
Control21	35	1	M	2	1	0	0	28	0	2	Overweight
Control22	58	2	M	2	1	1	0	27	0	2	Overweight
Control23	33	1	M	2	0	0	0	26.1	0	2	Overweight
Control24	20	1	F	1	0	0	0	25	0	1	Normal
Control25	23	1	M	2	0	1	0	27.3	0	2	Overweight
Control26	55	2	M	2	1	1	0	33.1	1	3	Mild
Control27	21	1	F	1	0	1	0	29	0	2	Overweight
Control28	32	1	M	2	0	0	1	32	1	3	Mild
Control29	33	1	M	2	1	0	0	27	0	2	Overweight
Control30	30	1	F	1	0	0	0	26.4	0	2	Overweight
Control31	45	1	M	2	0	1	0	33.6	1	3	Mild
Control32	21	1	M	2	0	0	0	22.3	0	1	Normal
Control33	43	1	F	1	0	0	0	26.2	0	2	Overweight
Control34	39	1	M	2	0	1	0	33	1	3	Mild
Control35	55	2	M	2	1	1	0	25	0	1	Normal
Control36	30	1	M	2	0	0	0	26	0	2	Overweight
Control37	53	1	M	2	1	1	0	28.3	0	2	Overweight
Control38	22	1	M	2	0	0	0	25	0	1	Normal
Control39	56	2	M	2	1	1	0	29.3	0	2	Overweight
Control40	42	1	M	2	1	0	0	27.2	0	2	Overweight
Control41	35	1	M	2	0	0	0	22.5	0	1	Normal
Control42	50	1	F	1	0	0	0	29.8	0	2	Overweight
Control43	38	1	M	2	1	1	0	25.6	0	2	Overweight
Control44	25	1	M	2	0	1	0	21.5	0	1	Normal
Control45	40	1	M	2	0	0	0	30.4	1	3	Mild
Control46	30	1	F	1	0	1	0	23.9	0	1	Normal
Control47	20	1	M	2	1	0	0	21.9	0	1	Normal
Control48	43	1	F	1	0	0	1	31	1	3	Mild
Control49	56	2	M	2	0	0	0	26.5	0	2	Overweight
Control50	22	1	M	2	0	0	0	30.2	1	3	Mild
Control51	39	1	M	2	1	0	0	22.5	0	1	Normal
Control52	55	2	M	2	1	0	0	29.7	0	2	Overweight
Control53	27	1	M	2	0	0	0	24.2	0	1	Normal
Control54	34	1	M	2	0	0	0	26.5	0	2	Overweight
Control55	49	1	M	2	0	0	0	32.4	1	3	Mild
Control56	28	1	F	1	0	1	0	19.8	0	1	Normal
Control57	18	1	M	2	0	0	0	20.5	0	1	Normal
Control58	60	2	M	2	0	0	0	28.5	0	2	Overweight
Control59	45	1	M	2	1	1	0	31.9	1	3	Mild
Control60	50	1	F	1	1	0	1	32.6	1	3	Mild
Control61	34	1	M	2	0	0	0	24.5	0	1	Normal
Control62	47	1	F	1	0	0	0	27.9	0	2	Overweight
Control63	25	1	M	2	0	1	0	25.5	0	2	Overweight
Control64	44	1	F	1	0	1	0	31.3	1	3	Mild
Control65	58	2	M	2	1	0	0	31.9	1	3	Mild
Control66	39	1	M	2	0	0	0	34.3	1	3	Mild
Control67	51	1	M	2	0	0	0	30.8	1	3	Mild
Control68	22	1	F	1	0	0	0	20.8	0	1	Normal
Control69	49	1	M	2	0	0	0	27.3	0	2	Overweight
Control70	30	1	F	1	0	0	0	24.2	0	1	Normal
Control71	52	1	F	1	0	1	0	33.5	1	3	Mild
Control72	19	1	M	2	1	0	0	25	0	1	Normal
Control73	35	1	M	2	0	0	0	24.5	0	1	Normal
		1=18-54		F=1	0=Non-Smoking	0=No Family History	0=No dyslipidemia		0=Non-obese	1=Normal		0=Non-Diabetic	0=No HTN	0=No IHD
		2=55 and up		M=2	1=Smoker	1=With Family History	1= Dyslipidemia		1=Obese	2=overweight		1=Diabetic	1=HTN	1=IHD
										3=Mild
										4=Moderate
										5=Morbid

## Sheet: miRNAs Log2FC
CAD	miR223	miR196b	miR21	miR126	miR133a	miR135b	miR140b	miR146A	miR155	miR182	miR200b	miR205	miR208	miR145
CAD1	6.615	0.515	-1.75	3.615	2.115	5.615	5.615	-0.385	1.115	0.115	7.615	0.115	-6.885	1.115
CAD2	-4.385	-4.575	6.25	-1.385	-3.885	0.615	-3.385	-0.385	-0.885	7.115	-2.385	2.115	-6.885	5.115
CAD3	4.235	6.045	2.98	0.235	-7.265	5.235	-2.765	1.235	2.735	6.735	5.235	3.735	-1.265	5.735
CAD4	3.615	1.425	12.25	4.615	3.115	1.615	2.615	2.615	0.115	-1.885	3.615	5.115	-4.885	6.115
CAD5	-2.385	3.185	2.26	2.615	-8.885	2.615	-0.385	0.615	1.115	2.115	0.615	-1.885	5.115	4.115
CAD6	0.625	1.005	11.26	0.625	-5.875	3.625	-3.375	1.625	-2.875	5.125	-2.375	3.125	-3.875	3.125
CAD7	1.615	0.865	0.85	-1.385	-5.885	3.615	1.615	3.615	-2.885	6.115	2.615	1.115	-4.885	3.115
CAD8	-2.295	4.805	6.34	0.705	1.205	0.705	1.705	1.705	-6.795	8.205	3.705	0.205	-0.795	3.205
CAD9	-0.385	1.425	3.25	-2.385	-0.885	1.615	-2.385	0.615	-8.885	4.115	1.615	5.115	-1.885	2.115
CAD10	0.825	3.685	7.78	0.825	-4.675	1.825	3.825	2.825	-8.675	5.325	4.825	4.325	-1.675	4.325
CAD11	7.615	-1.575	9.83	2.615	-8.885	2.615	3.615	-1.385	-5.885	7.115	4.615	3.115	-6.885	5.115
CAD12	1.065	5.005	5.7	3.065	-0.435	2.065	2.065	-0.935	-0.435	5.565	6.065	1.565	-5.435	4.565
CAD13	2.615	4.975	7.48	3.615	-3.885	3.615	-3.385	2.615	-7.885	7.115	6.615	3.115	-6.885	5.115
CAD14	2.995	6.755	4.28	4.995	-6.505	6.995	0.995	4.995	-2.505	7.495	7.995	4.495	3.495	8.495
CAD15	12.055	-1.605	11.55	3.055	-9.445	2.055	1.055	1.055	-2.445	1.555	0.055	5.555	-0.445	2.555
CAD16	5.615	1.425	-3.44	5.615	-2.885	-2.385	-3.385	1.615	-8.885	3.115	3.615	-2.885	-1.885	1.115
CAD17	1.305	4.365	10.94	4.305	-3.195	8.305	14.305	13.305	-1.195	10.805	6.305	5.805	-2.195	7.805
CAD18	-1.745	-5.935	5.27	0.255	-8.245	7.255	0.255	-1.745	-9.245	4.755	7.255	0.755	4.755	2.755
CAD19	5.615	7.425	-0.75	9.615	-3.885	6.615	6.615	3.615	0.115	7.115	2.615	9.115	-6.885	4.115
CAD20	-0.385	-1.425	3.6	2.615	-7.885	7.615	7.615	5.615	2.115	6.115	6.615	10.115	1.115	3.115
CAD21	1.615	6.815	9.54	7.615	0.115	8.615	4.615	2.615	-1.885	9.115	8.615	5.115	1.115	5.115
CAD22	-2.385	0.675	6.42	2.615	-8.885	3.615	0.615	7.615	-1.885	4.115	2.615	-2.885	-0.885	5.115
CAD23	2.615	4.295	8.37	4.615	-1.885	5.615	-4.385	-0.385	-5.885	4.115	6.615	8.115	1.115	6.115
CAD24	2.455	0.265	-0.48	10.455	-7.045	1.455	-1.545	0.455	-6.045	4.955	2.455	-3.045	-4.045	2.955
CAD25	3.615	4.425	9.64	9.615	2.115	8.615	5.615	14.615	2.115	13.115	15.615	14.115	12.115	10.115
CAD26	4.615	2.555	6.34	-0.385	-1.885	13.615	-3.385	13.615	-4.885	6.115	14.615	4.115	0.115	7.115
CAD27	-0.385	0.425	3.71	-1.385	0.115	0.615	-5.385	3.615	-2.885	4.115	3.615	-3.885	-8.885	3.115
CAD28	-1.925	4.415	-0.74	2.075	2.575	16.075	4.075	2.075	-2.425	6.575	4.075	3.575	1.575	5.575
CAD29	3.615	2.425	-0.71	5.615	2.115	3.615	-2.385	1.615	-0.885	6.115	7.615	7.115	0.115	6.115
CAD30	-1.165	4.455	7.7	8.835	-2.665	4.835	-3.165	4.835	-4.665	5.335	-1.165	4.335	12.335	6.335
CAD31	3.745	3.945	7.45	3.745	0.245	9.745	-3.255	8.745	2.245	6.245	21.745	7.245	-6.755	5.245
CAD32	8.985	2.415	-2.38	3.985	-6.515	1.985	-3.015	6.985	-0.515	6.485	0.985	5.485	-5.515	3.485
CAD33	0.615	3.165	3.66	-0.385	-3.885	1.615	7.615	4.615	-3.885	6.115	-1.385	3.115	4.115	3.115
CAD34	7.935	2.745	11.73	8.935	-1.565	4.935	24.935	5.935	2.435	9.435	12.935	7.435	3.435	6.435
CAD35	0.615	3.425	-0.96	1.615	-3.885	-3.385	14.615	0.615	1.115	4.115	1.615	3.115	0.115	4.115
CAD36	8.615	-2.575	6.25	5.615	3.115	2.615	-2.385	1.615	3.115	6.115	0.615	3.115	5.115	7.115
CAD37	6.615	2.425	3.35	4.615	1.115	1.615	9.615	1.615	-2.885	8.115	-0.385	-0.885	-1.885	4.115
CAD38	2.595	20.635	4.23	3.595	-4.905	1.595	0.595	5.595	-1.905	6.095	5.595	1.095	4.095	8.095
CAD39	0.505	1.765	-3.43	-4.495	-3.995	-0.495	-3.495	2.505	-5.995	2.005	4.505	3.005	-2.995	3.005
CAD40	-6.155	-4.345	-4.52	0.845	-7.655	-2.155	-1.155	-0.155	0.345	3.345	-2.155	2.345	-3.655	2.345
CAD41	2.615	15.505	2.25	2.615	-4.885	-2.385	6.615	-0.385	-3.885	6.115	-0.385	4.115	3.115	4.115
CAD42	3.695	5.665	-2.3	8.695	-6.805	0.695	5.695	7.695	-6.805	3.195	-1.305	2.195	-5.805	4.195
CAD43	1.615	3.425	1.74	0.615	-2.885	-3.385	5.615	-2.385	-1.885	2.115	-2.385	2.115	7.115	3.115
CAD44	1.615	3.915	0.25	6.615	-8.885	-2.385	5.615	5.615	-0.885	5.115	4.615	2.115	5.115	5.115
CAD45	6.125	0.415	3.98	3.125	-6.375	5.125	8.125	11.125	-3.375	7.625	1.125	8.625	8.625	6.625
CAD46	1.705	0.085	0.93	7.705	-0.795	2.705	8.705	7.705	0.205	8.205	1.705	4.205	3.205	7.205
CAD47	2.395	-0.795	6.74	4.395	-1.105	0.395	-1.605	7.395	0.895	5.895	6.395	6.895	-5.105	6.895
CAD48	-1.385	3.425	5.74	10.615	-3.885	0.615	3.615	8.615	-3.885	5.115	3.615	9.115	2.115	1.115
CAD49	-0.385	-0.575	5.83	2.615	-6.885	-1.385	4.615	1.615	-3.885	7.115	0.615	3.115	5.115	5.115
CAD50	-4.385	-0.575	-2.18	7.615	-12.885	-3.385	-2.385	-3.385	-5.885	1.115	3.615	4.115	-7.885	0.115
CAD51	7.615	9.145	9.04	8.615	0.115	5.615	5.615	20.615	1.115	9.115	11.615	9.115	16.115	10.115
CAD52	0.615	2.425	4.51	7.615	-3.885	6.615	0.615	10.615	-0.885	11.115	5.615	7.115	4.115	8.115
CAD53	3.615	7.735	11.62	7.615	5.115	4.615	4.615	12.615	4.115	11.115	1.615	11.115	9.115	8.115
CAD54	-0.055	-0.245	0.58	-3.055	-7.555	-2.055	-4.055	5.945	-8.555	3.445	3.945	0.445	-6.555	2.445
CAD55	6.665	1.475	6.54	9.665	-1.835	2.665	-0.335	9.665	4.165	8.165	1.665	8.165	0.165	6.165
CAD56	-2.385	0.995	2.62	3.615	-5.885	1.615	-1.385	1.615	-2.885	5.115	4.615	1.115	-0.885	5.115
CAD57	-0.385	-4.575	6.25	9.615	0.115	1.615	1.615	7.615	-2.885	3.115	-0.385	1.115	-2.885	3.115
CAD58	2.615	5.535	5.25	12.615	-2.885	0.615	2.615	6.615	-0.885	9.115	0.615	2.115	1.115	4.115
CAD59	13.515	-0.675	11.4	5.515	2.015	5.515	1.515	11.515	-0.985	7.015	6.515	7.015	5.015	19.015
CAD60	0.075	-4.115	3.9	1.075	-3.425	-2.925	-4.925	0.075	3.575	3.575	2.075	-5.425	-1.425	-8.425
CAD61	5.615	10.425	4.93	5.615	-2.885	3.615	2.615	7.615	3.115	8.115	9.615	5.115	9.115	10.115
CAD62	-0.455	5.355	5.75	7.545	-2.955	2.545	6.545	5.545	-1.955	7.045	7.545	2.045	-1.955	9.045
CAD63	1.615	2.425	3.26	5.615	-7.885	3.615	3.615	10.615	-3.885	4.115	6.615	4.115	-4.885	6.115
CAD64	2.815	1.625	12.66	4.815	-1.685	5.815	5.815	7.815	-1.685	7.315	8.815	2.315	0.315	7.315
CAD65	-1.385	4.425	2.79	5.615	-7.885	3.615	15.615	4.615	3.115	2.115	8.615	2.115	0.115	6.115
CAD66	2.615	2.425	7.17	0.615	0.115	2.615	9.615	4.615	-4.885	3.115	4.615	9.115	-0.885	6.115
CAD67	3.615	0.565	7.83	2.615	-7.885	-1.385	1.615	11.615	-7.885	1.115	5.615	4.115	-1.885	6.115
CAD68	5.615	3.425	9.9	5.615	-4.885	4.615	4.615	14.615	-0.885	7.115	13.615	4.115	0.115	16.115
CAD69	-1.095	-6.285	1.42	-5.095	-13.595	-4.095	-3.095	-4.095	-8.595	-2.595	-5.095	-3.595	-11.595	3.405
CAD70	-0.385	-1.575	9.54	3.615	-3.885	1.615	8.615	1.615	4.115	5.115	0.615	4.115	1.115	18.115
CAD71	4.615	6.425	3.73	7.615	-0.885	3.615	2.615	5.615	2.115	7.115	4.615	9.115	0.115	0.115
CAD72	1.615	-2.575	-3.62	2.615	-6.885	-0.385	2.615	0.615	-1.885	5.115	-1.385	1.115	0.115	3.115
CAD73	7.045	6.855	4.68	8.045	-3.455	6.045	9.045	5.045	-0.455	8.545	2.045	2.545	4.545	7.545

## Sheet: miRNAs CT
CAD	miR196b	miR21	miR126	miR133a	miR135b	miR140b	miR145	miR146a	miR155	miR182	miR200b	miR205	miR208	miR223
CAD1	35	39	35	29	31	30	31	39	31	34	29	37	39	29
CAD2	39	30	39	34	35	38	26	38	32	26	38	34	38	39
CAD3	30	35	39	39	32	39	27	38	30	28	32	34	34	32
CAD4	34	25	34	28	35	33	26	36	32	36	33	32	37	32
CAD5	31	34	35	39	33	35	27	37	30	31	35	38	26	37
CAD6	34	26	38	37	33	39	29	37	35	29	39	34	36	35
CAD7	34	35	39	36	32	33	28	34	34	27	33	35	36	33
CAD8	32	32	39	31	37	35	30	38	40	27	34	38	34	39
CAD9	32	32	39	30	33	36	28	36	39	28	33	30	32	34
CAD10	31	29	37	35	34	31	27	35	40	28	31	32	33	34
CAD11	36	26	35	39	33	31	26	39	37	26	31	33	38	27
CAD12	29	30	34	30	33	32	26	38	31	27	29	34	36	33
CAD13	30	30	35	35	33	39	27	36	40	27	30	34	39	33
CAD14	30	34	35	39	31	36	25	35	36	28	30	34	30	34
CAD15	33	22	32	37	31	31	26	34	31	29	33	28	29	20
CAD16	31	38	30	31	36	36	28	34	38	28	30	37	31	27
CAD17	36	31	39	39	33	26	29	30	38	28	35	36	39	39
CAD18	39	30	36	37	27	33	27	38	39	27	27	34	25	35
CAD19	28	38	29	35	30	29	28	35	32	27	34	28	39	30
CAD20	37	34	36	39	29	28	29	33	30	28	30	27	31	36
CAD21	31	30	33	33	30	33	29	38	36	27	30	34	33	36
CAD22	33	29	34	38	31	33	25	29	32	28	32	38	31	36
CAD23	30	28	33	32	30	39	25	38	37	29	29	28	30	32
CAD24	35	38	28	38	35	37	29	38	38	29	34	40	36	33
CAD25	38	35	36	36	35	37	29	31	37	28	28	30	27	39
CAD26	33	31	39	33	23	39	25	25	37	28	22	33	32	31
CAD27	33	32	38	29	34	39	27	33	33	28	31	39	39	34
CAD28	30	37	36	28	20	31	26	36	34	27	32	33	30	37
CAD29	34	39	34	30	34	39	27	38	34	29	30	31	33	33
CAD30	30	29	29	33	31	38	25	33	36	28	37	32	19	36
CAD31	32	30	35	31	27	39	27	30	30	28	15	30	39	32
CAD32	32	39	34	37	34	38	28	31	32	27	35	31	37	26
CAD33	32	34	39	35	35	28	29	34	36	28	38	34	28	35
CAD34	36	29	33	36	35	14	29	36	33	28	27	33	32	31
CAD35	30	36	35	33	38	19	26	36	29	28	33	32	30	33
CAD36	39	32	34	29	35	39	26	38	30	29	37	35	28	28
CAD37	34	35	35	31	36	27	29	38	36	27	38	39	35	30
CAD38	15	33	35	36	35	35	24	33	34	28	31	36	28	33
CAD39	30	37	39	31	33	35	25	32	34	28	28	30	31	31
CAD40	37	39	35	36	36	34	27	36	29	28	36	32	33	39
CAD41	19	34	35	35	38	28	27	38	35	27	36	32	28	32
CAD42	29	39	29	37	35	29	27	30	38	30	37	34	37	31
CAD43	29	33	35	31	37	27	26	38	31	29	36	32	22	31
CAD44	31	36	31	39	38	29	26	32	32	28	31	34	26	33
CAD45	37	35	37	39	33	29	27	29	37	28	37	30	25	31
CAD46	36	37	32	33	35	28	26	32	33	27	36	34	30	35
CAD47	36	30	34	32	36	37	25	31	31	28	30	30	37	33
CAD48	34	34	30	37	38	34	33	32	38	31	35	30	32	39
CAD49	37	32	37	39	39	32	28	38	37	28	37	35	28	37
CAD50	32	35	27	40	36	34	28	38	34	29	29	29	36	36
CAD51	30	32	34	35	35	34	26	22	35	29	29	32	20	32
CAD52	37	37	35	39	34	39	28	32	37	27	35	34	32	39
CAD53	32	30	35	30	36	35	28	30	32	27	39	30	27	36
CAD54	33	34	39	36	36	37	27	30	38	28	30	34	36	33
CAD55	36	33	31	35	36	38	28	31	30	28	37	31	34	31
CAD56	34	35	35	37	35	37	27	37	35	29	32	36	33	38
CAD57	39	30	28	30	34	33	28	30	34	30	36	35	34	35
CAD58	31	33	27	35	37	34	29	33	34	26	37	36	32	34
CAD59	37	27	34	30	32	35	14	28	34	28	31	31	28	23
CAD60	36	30	34	31	36	37	37	35	25	27	31	39	30	32
CAD61	29	36	37	38	37	37	26	35	33	30	31	36	27	34
CAD62	33	34	34	37	37	32	26	36	37	30	32	38	37	39
CAD63	33	34	33	39	33	32	26	28	36	30	30	33	37	34
CAD64	37	28	37	36	34	33	28	34	37	30	31	38	35	36
CAD65	32	35	34	40	34	21	27	35	30	33	29	36	33	38
CAD66	34	31	39	32	35	27	27	35	38	32	33	29	34	34
CAD67	34	28	35	38	37	33	25	26	39	32	30	32	33	31
CAD68	34	29	35	38	34	33	18	26	35	29	25	35	34	32
CAD69	35	29	37	38	34	32	22	36	34	30	35	34	37	30
CAD70	37	28	35	35	35	27	14	37	28	29	36	33	31	36
CAD71	32	37	34	35	36	36	35	36	33	30	35	31	35	34
CAD72	37	40	35	37	36	32	28	37	33	28	37	35	31	33
CAD73	30	34	32	36	32	28	26	35	34	27	36	36	29	30
Control1	34	38	37	28	38	35	32	39	32	37	33	39	32	34
Control2	35	38	34	23	33	30	31	30	35	33	38	38	35	31
Control3	34	38	39	24	38	31	31	30	29	34	39	38	32	28
Control4	33	37	38	34	36	39	32	28	36	30	39	36	39	30
Control5	32	30	37	33	34	30	31	33	29	30	33	31	37	33
Control6	32	38	35	33	40	29	40	35	28	32	31	36	38	32
Control7	32	39	33	32	30	31	32	31	30	33	39	34	37	31
Control8	39	39	37	30	39	39	31	35	33	33	30	37	36	33
Control9	30	39	36	31	33	37	31	26	30	32	34	38	34	31
Control10	30	39	31	28	36	32	35	31	33	27	35	32	38	28
Control11	35	34	34	24	34	36	31	31	29	26	36	32	39	30
Control12	32	22	36	27	32	39	30	23	25	29	33	38	38	29
Control13	33	33	34	33	37	34	29	35	27	30	35	34	39	30
Control14	33	37	34	31	30	32	31	30	27	29	39	31	38	34
Control15	31	33	37	23	32	34	30	29	26	30	32	37	37	34
Control16	36	39	37	31	35	38	31	33	29	29	38	36	35	33
Control17	35	35	37	35	35	36	32	36	35	32	36	38	34	38
Control18	31	30	33	31	30	31	29	32	36	28	33	32	36	29
Control19	31	33	33	31	33	32	35	29	30	30	34	32	36	31
Control20	35	32	32	31	34	40	29	32	29	29	35	33	37	29
Control21	30	32	36	31	36	35	31	31	28	30	30	34	33	30
Control22	34	34	38	31	31	31	31	30	38	31	33	29	37	32
Control23	36	34	39	29	31	32	28	29	32	29	32	33	37	30
Control24	35	29	37	26	35	36	32	31	31	31	34	37	36	30
Control25	33	39	33	35	33	37	31	31	25	33	39	39	33	30
Control26	32	32	39	36	32	32	30	35	32	33	33	30	39	28
Control27	33	32	35	36	32	32	29	34	29	31	33	37	33	30
Control28	33	34	33	33	31	33	30	38	36	30	33	34	39	31
Control29	35	34	32	32	30	30	31	32	30	29	31	37	39	29
Control30	35	32	31	33	31	33	32	33	29	30	33	33	34	30
Control31	30	34	35	32	30	31	29	34	31	28	31	30	39	31
Control32	33	38	37	32	32	34	32	33	29	30	32	34	37	32
Control33	32	33	37	36	34	34	33	32	30	30	36	37	31	36
Control34	33	35	38	33	31	34	31	33	31	26	31	35	35	32
Control35	33	34	33	37	31	32	28	38	34	29	30	35	33	29
Control36	32	33	35	32	30	32	29	37	29	28	30	34	33	32
Control37	32	35	32	31	32	31	29	34	28	30	31	34	32	29
Control38	31	30	35	30	30	31	31	36	28	30	30	39	37	28
Control39	28	28	38	30	30	30	28	37	29	27	30	34	39	30
Control40	32	36	33	36	33	33	31	38	31	33	33	37	34	31
Control41	35	35	39	36	33	34	31	35	32	32	39	35	35	30
Control42	31	26	34	35	30	32	30	31	30	29	30	34	39	32
Control43	32	31	35	35	31	33	29	37	28	31	31	35	32	29
Control44	29	30	34	38	30	33	31	39	32	31	32	36	33	32
Control45	30	36	34	35	28	33	30	36	22	32	28	34	36	31
Control46	29	33	32	32	31	32	29	35	34	29	31	35	39	28
Control47	32	34	33	33	31	32	30	37	30	29	30	37	32	36
Control48	33	32	34	35	31	35	29	32	30	30	32	32	33	33
Control49	36	39	39	38	34	35	32	37	34	32	31	39	32	36
Control50	36	32	38	32	30	32	32	36	25	34	33	38	31	31
Control51	29	32	40	34	31	33	37	33	30	29	31	38	37	31
Control52	32	39	36	33	32	31	30	31	30	30	35	37	32	28
Control53	31	33	33	36	26	33	30	39	34	30	29	36	35	28
Control54	29	33	34	34	30	33	29	34	39	25	28	31	33	28
Control55	28	35	33	30	34	30	30	38	27	26	31	30	34	29
Control56	34	37	34	33	32	40	30	36	38	34	36	36	30	38
Control57	34	33	36	37	32	37	31	36	33	34	33	35	31	34
Control58	28	34	35	35	29	31	31	33	36	30	29	31	30	30
Control59	29	37	34	39	30	30	31	37	30	30	30	34	32	30
Control60	33	34	37	32	30	34	31	38	31	30	33	37	36	30
Control61	31	35	35	36	31	32	30	38	30	31	31	35	38	30
Control62	31	37	36	35	31	31	29	38	37	32	31	36	32	30
Control63	26	32	36	33	29	28	29	31	32	29	27	31	32	30
Control64	34	32	35	35	31	36	30	37	30	29	32	33	37	30
Control65	34	35	34	38	32	36	30	31	28	30	33	35	33	32
Control66	33	40	38	38	31	32	29	34	34	32	30	35	39	28
Control67	32	36	37	36	33	33	31	36	36	32	37	33	36	29
Control68	38	29	27	37	33	33	31	37	35	31	31	35	36	28
Control69	29	35	33	36	30	32	36	37	30	32	36	35	31	29
Control70	25	26	36	39	24	25	26	38	24	31	24	34	33	31
Control71	31	29	34	39	34	34	31	39	36	29	33	38	35	31
Control72	32	33	35	37	30	34	31	31	37	32	35	35	30	33
Control73	36	35	39	33	34	35	31	37	31	30	39	34	31	36
